# Supplementary material for: How accurate can genetic predictions be?
Source: BMC Genomics. 2012 Jul 24;13:340. doi: 10.1186/1471-2164-13-340 (PMC3534619; doi:10.1186/1471-2164-13-340)
Supplement: Additional file 1 — Table of maximum AUCs. These are the maximum AUCs corresponding to Figure 2 for all values of prevalence. Row names represent values of heritability (computed on the observed binary scale) or proportion of phenotypic variance explained, and column names represent values of prevalence. [file 1471-2164-13-340-S1.xls]

## Sheet: max_auc_b100
																										Prevalence (%)
		1	2	3	4	5	6	7	8	9	10	11	12	13	14	15	16	17	18	19	20	21	22	23	24	25	26	27	28	29	30	31	32	33	34	35	36	37	38	39	40	41	42	43	44	45	46	47	48
	0	0.5	0.5	0.5	0.5	0.5	0.5	0.5	0.5	0.5	0.5	0.5	0.5	0.5	0.5	0.5	0.5	0.5	0.5	0.5	0.5	0.5	0.5	0.5	0.5	0.5	0.5	0.5	0.5	0.5	0.5	0.5	0.5	0.5	0.5	0.5	0.5	0.5	0.5	0.5	0.5	0.5	0.5	0.5	0.5	0.5	0.5	0.5	0.5
	1	0.7723	0.70202	0.666696	0.645786	0.631227	0.620668	0.612437	0.605779	0.600349	0.595791	0.591877	0.588473	0.585512	0.582905	0.580587	0.578505	0.576623	0.574921	0.57338	0.571978	0.570696	0.569521	0.568439	0.567441	0.566518	0.565667	0.564882	0.564157	0.563487	0.562868	0.562295	0.561766	0.561278	0.560828	0.560414	0.560034	0.559687	0.55937	0.559082	0.558824	0.558592	0.558388	0.558209	0.558055	0.557926	0.557822	0.55774	0.557683
	2	0.852515	0.779471	0.735959	0.707005	0.686523	0.671248	0.659507	0.650045	0.642289	0.635775	0.630192	0.62538	0.621174	0.617451	0.614141	0.611185	0.608525	0.606115	0.603922	0.601927	0.600104	0.598434	0.596898	0.595481	0.594175	0.59297	0.591858	0.59083	0.589879	0.589	0.588187	0.587435	0.58674	0.5861	0.585512	0.584974	0.584481	0.584033	0.583627	0.583261	0.582934	0.582645	0.582392	0.582175	0.581993	0.581844	0.58173	0.581648
	3	0.891143	0.825769	0.782121	0.751045	0.727783	0.709818	0.695528	0.683959	0.674413	0.666409	0.659578	0.653658	0.648494	0.643934	0.639873	0.636245	0.63298	0.630022	0.627336	0.624891	0.622656	0.620604	0.618718	0.616983	0.615384	0.613909	0.612545	0.611282	0.610115	0.609036	0.608039	0.607118	0.606268	0.605486	0.604765	0.604105	0.6035	0.60295	0.602451	0.602002	0.601601	0.601247	0.600937	0.600671	0.600447	0.600265	0.600124	0.600024
	4	0.914134	0.856492	0.815209	0.784192	0.760121	0.740907	0.725273	0.712323	0.701454	0.692231	0.684323	0.677495	0.671515	0.666246	0.66156	0.657361	0.653587	0.650174	0.64707	0.644243	0.641659	0.63929	0.637111	0.635106	0.633259	0.631554	0.629978	0.628519	0.627171	0.625925	0.624774	0.62371	0.622728	0.621823	0.62099	0.620226	0.619529	0.618893	0.618318	0.6178	0.617337	0.616927	0.616569	0.616262	0.616003	0.615793	0.615631	0.615515
	5	0.929358	0.878448	0.840037	0.810096	0.786116	0.766528	0.750251	0.736537	0.724857	0.714803	0.70609	0.698479	0.691798	0.685901	0.680656	0.675966	0.671741	0.667921	0.664453	0.66129	0.658398	0.655749	0.653314	0.651072	0.649004	0.647097	0.645335	0.643705	0.642197	0.640803	0.639514	0.638324	0.637226	0.636214	0.635284	0.63443	0.633649	0.632939	0.632295	0.631716	0.631198	0.63074	0.63034	0.629996	0.629707	0.629472	0.62929	0.62916
	6	0.940215	0.894889	0.859396	0.83087	0.807488	0.787997	0.771525	0.757453	0.745304	0.734739	0.725481	0.717321	0.710095	0.703663	0.697923	0.692779	0.688151	0.683967	0.680164	0.6767	0.673533	0.670628	0.667959	0.665504	0.663239	0.661148	0.659216	0.657431	0.65578	0.654253	0.65284	0.651536	0.650333	0.649224	0.648205	0.64727	0.646415	0.645636	0.644931	0.644295	0.643728	0.643226	0.642788	0.642411	0.642094	0.641837	0.641637	0.641496
	7	0.948337	0.907687	0.874893	0.847919	0.825364	0.806248	0.78987	0.775693	0.76333	0.752468	0.742865	0.734336	0.726721	0.719899	0.713767	0.708237	0.703242	0.698719	0.694613	0.69087	0.687447	0.68431	0.681428	0.678774	0.676327	0.674069	0.671983	0.670053	0.668269	0.666619	0.665095	0.663686	0.662385	0.661187	0.660086	0.659076	0.658153	0.657312	0.65655	0.655864	0.655251	0.654708	0.654234	0.653827	0.653485	0.653207	0.652991	0.652838
	8	0.954652	0.917919	0.887594	0.862155	0.840536	0.82196	0.805842	0.791749	0.779338	0.768338	0.758543	0.749775	0.741898	0.734797	0.728374	0.722552	0.717262	0.712447	0.70806	0.704057	0.700398	0.697045	0.693962	0.691125	0.68851	0.686095	0.683863	0.681801	0.679894	0.67813	0.676499	0.674993	0.673603	0.672323	0.671145	0.670065	0.669077	0.668178	0.667364	0.66663	0.665975	0.665395	0.664889	0.664453	0.664088	0.66379	0.66356	0.663396
	9	0.959698	0.926296	0.898184	0.874224	0.853579	0.835622	0.819882	0.805988	0.793647	0.782631	0.772749	0.763849	0.755806	0.748513	0.741885	0.735845	0.73033	0.725289	0.720673	0.716442	0.712563	0.709004	0.705734	0.702726	0.699951	0.697389	0.695023	0.692835	0.690811	0.68894	0.687211	0.685613	0.684139	0.68278	0.681531	0.680386	0.679338	0.678385	0.677521	0.676743	0.676047	0.675432	0.674895	0.674433	0.674045	0.673729	0.673485	0.673312
	10	0.963826	0.933275	0.907155	0.884586	0.864907	0.847616	0.832317	0.818699	0.806517	0.795567	0.785683	0.776732	0.768598	0.761186	0.754418	0.748222	0.742542	0.737326	0.73253	0.728118	0.724056	0.720315	0.716869	0.713697	0.710771	0.708072	0.705577	0.70327	0.701137	0.699165	0.697342	0.695657	0.694103	0.692671	0.691355	0.690147	0.689043	0.688038	0.687127	0.686306	0.685574	0.684925	0.684359	0.683872	0.683463	0.683131	0.682873	0.68269
	11	0.967263	0.939183	0.91485	0.893578	0.874842	0.858227	0.843407	0.830121	0.818153	0.807331	0.79751	0.788567	0.780403	0.77293	0.766075	0.759775	0.753977	0.748632	0.7437	0.739146	0.734938	0.731048	0.727454	0.724131	0.721063	0.718232	0.715615	0.713196	0.710959	0.70889	0.706977	0.705211	0.703581	0.702079	0.700698	0.699431	0.698273	0.697219	0.696263	0.695403	0.694635	0.693955	0.69336	0.69285	0.692421	0.692072	0.691802	0.69161
	12	0.970172	0.944247	0.921524	0.901458	0.883623	0.867682	0.853361	0.840436	0.828726	0.818078	0.808364	0.799479	0.791331	0.783842	0.776945	0.770584	0.764707	0.759271	0.754239	0.749577	0.745255	0.741248	0.737532	0.734087	0.730895	0.72794	0.725206	0.722679	0.720343	0.718182	0.716184	0.714339	0.712637	0.711068	0.709625	0.708302	0.707092	0.705991	0.704993	0.704095	0.703292	0.702581	0.70196	0.701427	0.700979	0.700615	0.700333	0.700132
	13	0.972664	0.948637	0.927367	0.908417	0.891443	0.876162	0.862343	0.8498	0.838374	0.827932	0.818362	0.809571	0.801477	0.794008	0.787106	0.780717	0.774796	0.769302	0.7642	0.759459	0.755051	0.750952	0.74714	0.743596	0.740302	0.737243	0.734404	0.731775	0.729343	0.727094	0.725014	0.723094	0.721322	0.719689	0.718187	0.71681	0.715551	0.714405	0.713366	0.712431	0.711595	0.710856	0.71021	0.709655	0.709188	0.708809	0.708516	0.708307
	14	0.974825	0.952479	0.932525	0.914611	0.898449	0.883807	0.870491	0.858339	0.847213	0.837	0.827602	0.818932	0.81092	0.803503	0.796624	0.790237	0.784299	0.778774	0.773629	0.768834	0.764364	0.760197	0.75631	0.752687	0.749311	0.746167	0.743242	0.740524	0.738003	0.735669	0.733511	0.731518	0.729679	0.727984	0.726426	0.724997	0.72369	0.722501	0.721422	0.720452	0.719585	0.718817	0.718147	0.717571	0.717087	0.716693	0.716389	0.716172
	15	0.976714	0.955869	0.937113	0.920156	0.904763	0.890738	0.877915	0.866155	0.855342	0.845374	0.836165	0.827639	0.819733	0.81239	0.805559	0.799197	0.793267	0.787734	0.782567	0.77774	0.773229	0.769013	0.765071	0.761388	0.757948	0.754736	0.75174	0.748949	0.746353	0.743942	0.741709	0.739646	0.737742	0.735988	0.734375	0.732896	0.731543	0.730312	0.729196	0.728191	0.727294	0.726499	0.725805	0.725209	0.724708	0.724301	0.723985	0.723761
	16	0.978381	0.958883	0.941219	0.925151	0.910483	0.897048	0.884707	0.873339	0.862843	0.853129	0.844124	0.835759	0.827976	0.820726	0.813962	0.807647	0.801743	0.796221	0.791052	0.786212	0.781678	0.77743	0.77345	0.769723	0.766234	0.762969	0.759917	0.757066	0.754409	0.751935	0.749637	0.747507	0.745541	0.743729	0.742063	0.740536	0.739139	0.737867	0.736714	0.735677	0.73475	0.733929	0.733212	0.732597	0.732079	0.731658	0.731333	0.731101
	17	0.979863	0.96158	0.944916	0.929674	0.915689	0.902819	0.890945	0.879963	0.869785	0.860333	0.85154	0.843348	0.835703	0.828561	0.821881	0.815627	0.809766	0.804272	0.799117	0.79428	0.789738	0.785474	0.781472	0.777715	0.774191	0.770886	0.76779	0.764893	0.762186	0.75966	0.757308	0.755123	0.753099	0.751232	0.749515	0.74794	0.7465	0.745189	0.744001	0.742932	0.741976	0.74113	0.740391	0.739756	0.739223	0.738789	0.738454	0.738215
	18	0.981189	0.964008	0.948263	0.933789	0.920446	0.908116	0.896693	0.88609	0.876229	0.867042	0.858468	0.850456	0.84296	0.835939	0.829355	0.823176	0.817373	0.81192	0.806794	0.801972	0.797437	0.793171	0.789158	0.785384	0.781837	0.778505	0.775378	0.772445	0.769699	0.767131	0.764735	0.762504	0.760433	0.758517	0.75675	0.75513	0.753648	0.752299	0.751076	0.749976	0.748993	0.748122	0.747362	0.746709	0.74616	0.745714	0.745368	0.745122
	19	0.982382	0.966205	0.951306	0.937548	0.924812	0.912995	0.902008	0.891775	0.882227	0.873304	0.864954	0.85713	0.84979	0.842898	0.83642	0.830328	0.824594	0.819195	0.814108	0.809315	0.804798	0.800541	0.79653	0.79275	0.789192	0.785843	0.782694	0.779736	0.77696	0.774361	0.77193	0.769662	0.767552	0.765595	0.763786	0.762122	0.7606	0.759214	0.757958	0.756827	0.755817	0.754923	0.754142	0.75347	0.752907	0.752448	0.752093	0.75184
	20	0.983462	0.968202	0.954086	0.940996	0.928831	0.917504	0.906937	0.897063	0.887823	0.879164	0.871038	0.863406	0.856228	0.849473	0.843111	0.837114	0.831458	0.826122	0.821086	0.816332	0.811843	0.807606	0.803605	0.799831	0.796271	0.792915	0.789753	0.786779	0.783983	0.78136	0.778903	0.776607	0.774465	0.772475	0.770631	0.768931	0.767371	0.765949	0.76466	0.7635	0.762464	0.761546	0.760745	0.760056	0.759478	0.759007	0.758643	0.758384
	21	0.984443	0.970026	0.956634	0.944169	0.932544	0.921683	0.91152	0.901995	0.893057	0.884658	0.876758	0.869319	0.862308	0.855696	0.849455	0.84356	0.837991	0.832727	0.82775	0.823043	0.818592	0.814383	0.810403	0.806642	0.803089	0.799734	0.796569	0.793587	0.790779	0.788141	0.785665	0.783347	0.781182	0.779165	0.777294	0.775564	0.773973	0.772518	0.771197	0.770008	0.768946	0.768006	0.767185	0.76648	0.765887	0.765405	0.765031	0.764766
	22	0.985339	0.971698	0.95898	0.9471	0.935985	0.925568	0.915793	0.906606	0.897962	0.889821	0.882145	0.874901	0.868059	0.861593	0.855478	0.849693	0.844216	0.839031	0.83412	0.829469	0.825063	0.82089	0.816939	0.813199	0.80966	0.806315	0.803154	0.800171	0.797359	0.794712	0.792225	0.789892	0.787709	0.785673	0.78378	0.782027	0.78041	0.778929	0.77758	0.776363	0.775276	0.774314	0.773474	0.772751	0.772145	0.771651	0.771269	0.770998
	23	0.98616	0.973236	0.961145	0.949815	0.939182	0.929189	0.919785	0.910925	0.902569	0.894681	0.887227	0.880178	0.873507	0.86719	0.861206	0.855534	0.850155	0.845055	0.840216	0.835626	0.831272	0.827143	0.823227	0.819515	0.815998	0.812669	0.809519	0.806542	0.803732	0.801084	0.798591	0.79625	0.794057	0.792007	0.790098	0.788327	0.786691	0.785188	0.783816	0.782576	0.781464	0.78048	0.779621	0.778882	0.778262	0.777758	0.777367	0.777089
	24	0.986916	0.974656	0.963151	0.952337	0.94216	0.932571	0.923524	0.914981	0.906905	0.899264	0.892029	0.885174	0.878675	0.872509	0.866658	0.861103	0.855827	0.850816	0.846055	0.841533	0.837236	0.833156	0.829282	0.825604	0.822115	0.818808	0.815675	0.812711	0.809909	0.807265	0.804773	0.802429	0.80023	0.798173	0.796253	0.794469	0.792819	0.7913	0.789911	0.788651	0.787518	0.786514	0.785636	0.784881	0.784248	0.783732	0.783334	0.78305
	25	0.987613	0.975971	0.965013	0.954686	0.944942	0.935737	0.927033	0.918795	0.910991	0.903593	0.896574	0.889912	0.883584	0.877571	0.871855	0.866419	0.86125	0.856332	0.851654	0.847203	0.842969	0.838943	0.835115	0.831478	0.828023	0.824743	0.821633	0.818687	0.815898	0.813264	0.810778	0.808437	0.806238	0.804177	0.802252	0.800461	0.798801	0.79727	0.795868	0.794593	0.793445	0.792422	0.791527	0.790757	0.79011	0.789584	0.789177	0.788887
	26	0.988259	0.977192	0.966748	0.95688	0.947546	0.938708	0.930333	0.922389	0.91485	0.907688	0.900882	0.89441	0.888253	0.882392	0.876813	0.8715	0.866439	0.861618	0.857025	0.852651	0.848484	0.844517	0.84074	0.837147	0.833731	0.830484	0.827402	0.824478	0.821708	0.819088	0.816613	0.81428	0.812086	0.810027	0.808101	0.806307	0.804642	0.803104	0.801693	0.800407	0.799247	0.798211	0.797301	0.796515	0.795856	0.79532	0.794904	0.794609
	27	0.988859	0.978329	0.968367	0.958932	0.949988	0.941501	0.933441	0.925782	0.918499	0.911569	0.904971	0.898687	0.892699	0.886991	0.881549	0.876359	0.871409	0.866688	0.862184	0.857889	0.853793	0.849888	0.846168	0.842623	0.83925	0.83604	0.83299	0.830094	0.827347	0.824746	0.822286	0.819965	0.81778	0.815728	0.813806	0.812012	0.810346	0.808805	0.807389	0.806097	0.804929	0.803883	0.802962	0.802165	0.801492	0.800946	0.800523	0.800222
	28	0.989417	0.979391	0.969882	0.960857	0.952283	0.944131	0.936375	0.92899	0.921956	0.915251	0.908858	0.902759	0.896938	0.891382	0.886078	0.881012	0.876175	0.871554	0.867142	0.862929	0.858907	0.855069	0.851407	0.847916	0.844589	0.84142	0.838406	0.835541	0.832822	0.830244	0.827804	0.825499	0.823327	0.821285	0.819371	0.817582	0.815919	0.814379	0.812962	0.811667	0.810494	0.809443	0.808514	0.807708	0.807026	0.806469	0.806038	0.805731
	29	0.989938	0.980384	0.971303	0.962666	0.954444	0.946612	0.939147	0.932028	0.925235	0.91875	0.912556	0.906639	0.900984	0.895579	0.890412	0.885471	0.880747	0.87623	0.871911	0.867783	0.863838	0.860068	0.856469	0.853033	0.849756	0.846633	0.843658	0.840828	0.83814	0.835589	0.833172	0.830888	0.828732	0.826704	0.824801	0.823022	0.821365	0.819829	0.818415	0.81712	0.815946	0.814892	0.813959	0.813148	0.812459	0.811894	0.811456	0.811144
	30	0.990426	0.981315	0.972638	0.964369	0.956483	0.948957	0.941772	0.934909	0.928349	0.922078	0.91608	0.910342	0.904851	0.899595	0.894564	0.889749	0.885139	0.880726	0.876502	0.87246	0.868594	0.864896	0.861361	0.857985	0.854761	0.851685	0.848753	0.845962	0.843308	0.840787	0.838397	0.836136	0.834001	0.83199	0.830102	0.828335	0.826688	0.82516	0.823751	0.822461	0.821289	0.820235	0.819301	0.818487	0.817795	0.817225	0.816781	0.816463
	31	0.990883	0.982189	0.973894	0.965975	0.958409	0.951177	0.944261	0.937644	0.931311	0.925248	0.919441	0.913878	0.908548	0.903441	0.898546	0.893855	0.88936	0.885052	0.880924	0.87697	0.873184	0.86956	0.866093	0.862778	0.859609	0.856584	0.853698	0.850949	0.848332	0.845844	0.843485	0.84125	0.839138	0.837148	0.835278	0.833526	0.831892	0.830376	0.828975	0.827692	0.826525	0.825475	0.824543	0.82373	0.823036	0.822465	0.822017	0.821695
	32	0.991312	0.983012	0.975079	0.967492	0.960231	0.953281	0.946624	0.940245	0.934132	0.928271	0.922651	0.91726	0.912089	0.907127	0.902367	0.897801	0.893419	0.889217	0.885187	0.881322	0.877618	0.87407	0.870672	0.86742	0.86431	0.861338	0.8585	0.855795	0.853218	0.850767	0.84844	0.846235	0.844149	0.842183	0.840333	0.8386	0.836982	0.835479	0.834091	0.832817	0.831658	0.830614	0.829687	0.828877	0.828186	0.827615	0.827166	0.826843
	33	0.991716	0.983788	0.976198	0.968927	0.961959	0.955278	0.94887	0.942722	0.936821	0.931157	0.925719	0.920496	0.915481	0.910664	0.906038	0.901594	0.897328	0.893231	0.889298	0.885524	0.881904	0.878432	0.875105	0.871918	0.868868	0.865951	0.863165	0.860506	0.857971	0.855559	0.853268	0.851095	0.849039	0.847098	0.845272	0.84356	0.841961	0.840474	0.8391	0.837839	0.836691	0.835656	0.834736	0.833932	0.833245	0.832677	0.832231	0.831908
	34	0.992097	0.984521	0.977257	0.970287	0.963598	0.957176	0.951008	0.945082	0.939388	0.933915	0.928654	0.923597	0.918735	0.91406	0.909566	0.905245	0.901092	0.897101	0.893266	0.889583	0.886047	0.882654	0.879399	0.876279	0.873291	0.870432	0.867698	0.865088	0.862598	0.860227	0.857973	0.855835	0.85381	0.851899	0.850099	0.84841	0.846832	0.845365	0.844008	0.842762	0.841627	0.840604	0.839693	0.838898	0.838218	0.837655	0.837213	0.836893
	35	0.992457	0.985215	0.97826	0.971578	0.965156	0.958982	0.953045	0.947334	0.94184	0.936553	0.931466	0.92657	0.921858	0.917324	0.91296	0.908761	0.904721	0.900835	0.897099	0.893507	0.890056	0.886742	0.883561	0.880509	0.877585	0.874784	0.872105	0.869545	0.867103	0.864775	0.862561	0.860459	0.858469	0.856588	0.854817	0.853154	0.8516	0.850154	0.848816	0.847587	0.846468	0.845459	0.844561	0.843775	0.843105	0.84255	0.842115	0.8418
	36	0.992797	0.985872	0.979212	0.972805	0.966638	0.960703	0.954988	0.949485	0.944185	0.93908	0.934162	0.929424	0.924859	0.920463	0.916227	0.912149	0.908222	0.904441	0.900803	0.897303	0.893937	0.890703	0.887596	0.884614	0.881755	0.879015	0.876392	0.873884	0.87149	0.869208	0.867035	0.864973	0.863018	0.86117	0.859429	0.857795	0.856266	0.854844	0.853528	0.852319	0.851217	0.850224	0.849341	0.848568	0.847909	0.847364	0.846937	0.84663
	37	0.993119	0.986495	0.980116	0.973971	0.968051	0.962345	0.956845	0.951543	0.94643	0.941501	0.936748	0.932164	0.927745	0.923483	0.919375	0.915416	0.9116	0.907924	0.904384	0.900976	0.897696	0.894542	0.891511	0.8886	0.885806	0.883127	0.880562	0.878109	0.875765	0.873529	0.871401	0.869378	0.867461	0.865649	0.863941	0.862336	0.860836	0.859439	0.858147	0.856959	0.855877	0.854902	0.854035	0.853278	0.852632	0.8521	0.851683	0.851386
	38	0.993425	0.987087	0.980977	0.975083	0.969398	0.963912	0.95862	0.953512	0.948582	0.943824	0.939231	0.934799	0.930521	0.926393	0.92241	0.918568	0.914863	0.911291	0.907848	0.904532	0.901338	0.898265	0.89531	0.89247	0.889744	0.887128	0.884622	0.882223	0.879931	0.877744	0.875661	0.873681	0.871803	0.870027	0.868354	0.866781	0.86531	0.863941	0.862674	0.861511	0.860451	0.859496	0.858647	0.857907	0.857277	0.856758	0.856355	0.856066
	39	0.993716	0.987651	0.981796	0.976143	0.970684	0.965411	0.960318	0.955398	0.950645	0.946054	0.941618	0.937333	0.933194	0.929197	0.925338	0.921612	0.918016	0.914547	0.911202	0.907977	0.90487	0.901878	0.898999	0.896231	0.893572	0.89102	0.888574	0.886232	0.883993	0.881855	0.879819	0.877883	0.876046	0.874309	0.872671	0.871133	0.869693	0.868354	0.867114	0.865976	0.86494	0.864007	0.863179	0.862457	0.861844	0.861342	0.860951	0.860672
	40	0.993992	0.988187	0.982577	0.977155	0.971913	0.966845	0.961945	0.957207	0.952626	0.948196	0.943913	0.939773	0.93577	0.931902	0.928164	0.924553	0.921065	0.917699	0.91445	0.911316	0.908295	0.905385	0.902583	0.899887	0.897297	0.894809	0.892424	0.890139	0.887954	0.885868	0.883879	0.881988	0.880195	0.878498	0.876897	0.875394	0.873988	0.872679	0.871469	0.870358	0.869347	0.868438	0.867632	0.866931	0.866337	0.865851	0.865473	0.865203
	41	0.994256	0.988699	0.983323	0.978122	0.973089	0.968218	0.963505	0.958943	0.954529	0.950257	0.946123	0.942123	0.938254	0.934512	0.930893	0.927396	0.924015	0.92075	0.917597	0.914554	0.911619	0.90879	0.906065	0.903442	0.900921	0.898498	0.896175	0.893948	0.891819	0.889784	0.887845	0.886001	0.884251	0.882595	0.881034	0.879568	0.878196	0.87692	0.87574	0.874658	0.873674	0.872791	0.872008	0.871329	0.870755	0.870285	0.869919	0.869658
	42	0.994507	0.989187	0.984036	0.979047	0.974215	0.969535	0.965002	0.960611	0.956358	0.952239	0.948251	0.944389	0.940651	0.937033	0.933532	0.930145	0.926871	0.923706	0.920648	0.917695	0.914846	0.912098	0.90945	0.906901	0.904448	0.902092	0.899831	0.897664	0.89559	0.893609	0.89172	0.889923	0.888218	0.886605	0.885085	0.883656	0.882321	0.881079	0.879931	0.878879	0.877924	0.877067	0.87631	0.875654	0.875099	0.874645	0.874292	0.874039
	43	0.994746	0.989654	0.984718	0.979933	0.975295	0.970798	0.966439	0.962214	0.958118	0.954149	0.950302	0.946575	0.942965	0.939468	0.936083	0.932806	0.929636	0.92657	0.923607	0.920744	0.91798	0.915313	0.912743	0.910266	0.907884	0.905594	0.903395	0.901288	0.899271	0.897344	0.895506	0.893758	0.8921	0.890531	0.889051	0.887662	0.886364	0.885158	0.884044	0.883023	0.882098	0.88127	0.880539	0.879905	0.879369	0.87893	0.878589	0.878345
	44	0.994975	0.9901	0.985371	0.980783	0.976331	0.972012	0.967821	0.963756	0.959813	0.955989	0.952281	0.948685	0.9452	0.941823	0.938551	0.935383	0.932316	0.929348	0.926478	0.923704	0.921025	0.918439	0.915946	0.913543	0.91123	0.909007	0.906872	0.904825	0.902865	0.900993	0.899208	0.897509	0.895898	0.894374	0.892937	0.891589	0.890329	0.889159	0.88808	0.887093	0.886199	0.885399	0.884693	0.884082	0.883564	0.883141	0.882812	0.882576
	45	0.995194	0.990528	0.985997	0.981597	0.977325	0.973178	0.969151	0.965241	0.961447	0.957764	0.95419	0.950723	0.947361	0.944101	0.940941	0.937879	0.934913	0.932043	0.929266	0.92658	0.923986	0.92148	0.919063	0.916734	0.914491	0.912335	0.910264	0.908278	0.906376	0.904559	0.902827	0.901179	0.899615	0.898137	0.896744	0.895437	0.894217	0.893085	0.892042	0.891089	0.890227	0.889455	0.888775	0.888185	0.887686	0.887277	0.88696	0.886733
	46	0.995404	0.990937	0.986597	0.982379	0.978281	0.974299	0.97043	0.966672	0.963021	0.959476	0.956034	0.952693	0.949451	0.946305	0.943255	0.940298	0.937433	0.934658	0.931973	0.929375	0.926864	0.924439	0.922099	0.919843	0.91767	0.915581	0.913574	0.911649	0.909806	0.908045	0.906366	0.904769	0.903255	0.901823	0.900475	0.899211	0.898032	0.896938	0.895932	0.895014	0.894182	0.893439	0.892783	0.892214	0.891733	0.891339	0.891033	0.890814
	47	0.995605	0.99133	0.987173	0.983131	0.9792	0.975378	0.971663	0.968051	0.964541	0.96113	0.957816	0.954598	0.951473	0.94844	0.945498	0.942644	0.939878	0.937198	0.934603	0.932092	0.929665	0.927319	0.925055	0.922873	0.92077	0.918748	0.916805	0.914942	0.913158	0.911453	0.909829	0.908283	0.906819	0.905434	0.904132	0.902911	0.901773	0.90072	0.899751	0.898866	0.898065	0.897349	0.896717	0.896169	0.895705	0.895326	0.895031	0.894821
	48	0.995798	0.991708	0.987727	0.983854	0.980085	0.976418	0.972851	0.969381	0.966007	0.962727	0.959539	0.956441	0.953431	0.950509	0.947672	0.94492	0.942251	0.939665	0.93716	0.934735	0.93239	0.930124	0.927936	0.925826	0.923794	0.921838	0.91996	0.918159	0.916434	0.914787	0.913216	0.911724	0.910309	0.908973	0.907717	0.90654	0.905445	0.904431	0.903498	0.902646	0.901876	0.901186	0.900577	0.90005	0.899604	0.899239	0.898955	0.898752
	49	0.995983	0.99207	0.98826	0.984549	0.980937	0.97742	0.973997	0.970666	0.967425	0.964272	0.961206	0.958225	0.955328	0.952514	0.949781	0.947129	0.944557	0.942062	0.939646	0.937306	0.935043	0.932856	0.930743	0.928706	0.926744	0.924856	0.923042	0.921302	0.919637	0.918047	0.916532	0.915092	0.913729	0.912442	0.911232	0.9101	0.909047	0.908071	0.907174	0.906355	0.905613	0.90495	0.904365	0.903857	0.903428	0.903077	0.902804	0.902609
Heritability (%)	50	0.99616	0.992418	0.988772	0.985219	0.981758	0.978387	0.975103	0.971906	0.968794	0.965766	0.962819	0.959953	0.957167	0.954459	0.951828	0.949275	0.946796	0.944393	0.942064	0.939809	0.937627	0.935518	0.933481	0.931516	0.929623	0.927802	0.926053	0.924375	0.92277	0.921238	0.919778	0.918392	0.917079	0.915842	0.914679	0.913591	0.912579	0.911641	0.910779	0.909991	0.909278	0.908641	0.908078	0.907591	0.907178	0.906841	0.906578	0.906391
	51	0.996331	0.992754	0.989266	0.985865	0.98255	0.97932	0.976172	0.973105	0.970119	0.967211	0.964381	0.961627	0.958949	0.956346	0.953816	0.951358	0.948973	0.94666	0.944418	0.942246	0.940144	0.938112	0.93615	0.934257	0.932434	0.93068	0.928995	0.92738	0.925835	0.92436	0.922956	0.921624	0.920363	0.919174	0.918058	0.917013	0.916041	0.91514	0.914312	0.913555	0.912871	0.912259	0.911718	0.91125	0.910854	0.91053	0.910278	0.910098
	52	0.996496	0.993077	0.989741	0.986488	0.983315	0.980221	0.977204	0.974265	0.971401	0.968611	0.965895	0.963251	0.960679	0.958177	0.955746	0.953384	0.951091	0.948866	0.946709	0.94462	0.942598	0.940643	0.938754	0.936933	0.935179	0.933492	0.931871	0.930319	0.928834	0.927417	0.926069	0.92479	0.92358	0.92244	0.921368	0.920366	0.919433	0.918568	0.917774	0.917048	0.916391	0.915803	0.915285	0.914836	0.914455	0.914144	0.913902	0.91373
	53	0.996654	0.993388	0.9902	0.987088	0.984053	0.981091	0.978203	0.975387	0.972642	0.969967	0.967362	0.964826	0.962357	0.959956	0.957621	0.955353	0.95315	0.951012	0.94894	0.946932	0.944989	0.94311	0.941296	0.939546	0.93786	0.93624	0.934684	0.933193	0.931768	0.93041	0.929117	0.927891	0.926731	0.925638	0.92461	0.923649	0.922755	0.921926	0.921164	0.920468	0.919838	0.919275	0.918778	0.918347	0.917983	0.917684	0.917452	0.917287
	54	0.996807	0.993688	0.990642	0.987669	0.984766	0.981933	0.979169	0.976473	0.973844	0.971282	0.968785	0.966354	0.963987	0.961684	0.959444	0.957268	0.955154	0.953103	0.951114	0.949186	0.947321	0.945518	0.943777	0.942097	0.94048	0.938926	0.937434	0.936006	0.934641	0.933339	0.932101	0.930927	0.929816	0.928768	0.927784	0.926864	0.926007	0.925213	0.924483	0.923816	0.923213	0.922674	0.922197	0.921785	0.921436	0.92115	0.920928	0.920769
	55	0.996954	0.993978	0.99107	0.988229	0.985455	0.982747	0.980104	0.977525	0.975009	0.972557	0.970166	0.967838	0.96557	0.963363	0.961217	0.959131	0.957105	0.955139	0.953232	0.951384	0.949596	0.947868	0.946199	0.94459	0.943041	0.941553	0.940125	0.938758	0.937452	0.936206	0.935021	0.933897	0.932834	0.931832	0.93089	0.930009	0.929189	0.928429	0.927731	0.927093	0.926516	0.925999	0.925543	0.925149	0.924814	0.924541	0.924328	0.924176
	56	0.997096	0.994257	0.991482	0.988771	0.986122	0.983535	0.98101	0.978545	0.976139	0.973794	0.971507	0.969279	0.967109	0.964997	0.962942	0.960945	0.959005	0.957122	0.955296	0.953528	0.951816	0.950162	0.948565	0.947026	0.945545	0.944121	0.942756	0.94145	0.940201	0.93901	0.937877	0.936803	0.935786	0.934828	0.933927	0.933085	0.932301	0.931575	0.930907	0.930297	0.929745	0.929251	0.928816	0.928438	0.928119	0.927857	0.927654	0.927509
	57	0.997233	0.994527	0.991882	0.989295	0.986768	0.984299	0.981887	0.979533	0.977235	0.974994	0.972809	0.970679	0.968604	0.966585	0.964621	0.962711	0.960856	0.959056	0.95731	0.955619	0.953983	0.952402	0.950876	0.949406	0.947992	0.946633	0.945329	0.944081	0.942888	0.941751	0.940669	0.939643	0.938672	0.937756	0.936897	0.936092	0.935343	0.93465	0.934012	0.933429	0.932902	0.932431	0.932015	0.931654	0.931349	0.931099	0.930905	0.930767
	58	0.997366	0.994788	0.992268	0.989803	0.987393	0.985038	0.982738	0.980492	0.978299	0.97616	0.974074	0.97204	0.970059	0.968131	0.966255	0.964431	0.96266	0.960941	0.959274	0.95766	0.956098	0.95459	0.953135	0.951732	0.950383	0.949086	0.947842	0.946651	0.945513	0.944428	0.943396	0.942417	0.941491	0.940618	0.939797	0.93903	0.938316	0.937654	0.937045	0.93649	0.935987	0.935537	0.93514	0.934796	0.934505	0.934267	0.934082	0.933949
	59	0.997494	0.995041	0.992641	0.990294	0.987999	0.985755	0.983563	0.981422	0.979332	0.977292	0.975303	0.973364	0.971475	0.969635	0.967846	0.966107	0.964418	0.962779	0.96119	0.959652	0.958164	0.956727	0.95534	0.954003	0.952717	0.951481	0.950296	0.949161	0.948077	0.947043	0.94606	0.945127	0.944244	0.943412	0.94263	0.941899	0.941218	0.940588	0.940008	0.939478	0.938999	0.93857	0.938192	0.937864	0.937587	0.93736	0.937183	0.937057
	60	0.997618	0.995285	0.993003	0.99077	0.988586	0.986451	0.984364	0.982326	0.980335	0.978393	0.976498	0.974651	0.972852	0.971101	0.969397	0.967741	0.966133	0.964572	0.96306	0.961596	0.96018	0.958812	0.957492	0.95622	0.954995	0.953819	0.952691	0.951611	0.950579	0.949595	0.948659	0.947771	0.946931	0.946139	0.945395	0.944698	0.94405	0.94345	0.942898	0.942394	0.941938	0.94153	0.94117	0.940858	0.940594	0.940378	0.94021	0.94009
	61	0.997737	0.995522	0.993353	0.991231	0.989155	0.987126	0.985142	0.983203	0.98131	0.979463	0.977661	0.975905	0.974194	0.972528	0.970908	0.969334	0.967805	0.966322	0.964884	0.963492	0.962146	0.960846	0.959591	0.958381	0.957218	0.9561	0.955027	0.954	0.953019	0.952084	0.951194	0.95035	0.949551	0.948798	0.948091	0.947429	0.946813	0.946242	0.945718	0.945239	0.944805	0.944417	0.944075	0.943778	0.943527	0.943322	0.943162	0.943048
	62	0.997854	0.995751	0.993693	0.991679	0.989708	0.987781	0.985897	0.984056	0.982258	0.980504	0.978793	0.977125	0.9755	0.973919	0.972381	0.970886	0.969435	0.968027	0.966662	0.965341	0.964062	0.962828	0.961636	0.960488	0.959383	0.958322	0.957304	0.956329	0.955398	0.954509	0.953665	0.952863	0.952105	0.95139	0.950719	0.95009	0.949505	0.948964	0.948466	0.948011	0.947599	0.947231	0.946906	0.946624	0.946386	0.946191	0.94604	0.945931
	63	0.997966	0.995974	0.994023	0.992113	0.990244	0.988417	0.98663	0.984885	0.98318	0.981517	0.979894	0.978313	0.976773	0.975273	0.973815	0.972398	0.971022	0.969687	0.968393	0.967141	0.965929	0.964758	0.963629	0.96254	0.961493	0.960487	0.959521	0.958597	0.957714	0.956872	0.956071	0.955311	0.954593	0.953915	0.953278	0.952683	0.952128	0.951615	0.951142	0.950711	0.950321	0.949972	0.949664	0.949397	0.949171	0.948986	0.948842	0.94874
	64	0.998075	0.996189	0.994342	0.992534	0.990765	0.989035	0.987343	0.985691	0.984077	0.982502	0.980966	0.979469	0.978011	0.976592	0.975212	0.97387	0.972567	0.971304	0.970079	0.968893	0.967746	0.966638	0.965568	0.964538	0.963546	0.962594	0.96168	0.960805	0.959969	0.959172	0.958414	0.957694	0.957014	0.956372	0.95577	0.955206	0.954681	0.954195	0.953748	0.953339	0.95297	0.952639	0.952348	0.952095	0.951881	0.951706	0.95157	0.951473
	65	0.998181	0.996398	0.994652	0.992943	0.991271	0.989635	0.988037	0.986475	0.984949	0.983461	0.982009	0.980594	0.979216	0.977874	0.97657	0.975302	0.97407	0.972876	0.971718	0.970597	0.969513	0.968465	0.967455	0.966481	0.965543	0.964643	0.963779	0.962952	0.962162	0.961409	0.960692	0.960012	0.959369	0.958762	0.958193	0.95766	0.957164	0.956704	0.956282	0.955896	0.955546	0.955234	0.954958	0.954719	0.954517	0.954352	0.954223	0.954131
	66	0.998283	0.996601	0.994954	0.993341	0.991763	0.990219	0.988711	0.987236	0.985797	0.984392	0.983022	0.981687	0.980386	0.979121	0.977889	0.976693	0.975531	0.974404	0.973311	0.972253	0.97123	0.970242	0.969288	0.968369	0.967484	0.966635	0.965819	0.965039	0.964293	0.963582	0.962906	0.962264	0.961657	0.961085	0.960548	0.960045	0.959576	0.959143	0.958744	0.95838	0.95805	0.957756	0.957495	0.95727	0.957079	0.956923	0.956802	0.956715
	67	0.998383	0.996798	0.995246	0.993727	0.99224	0.990786	0.989365	0.987976	0.98662	0.985297	0.984006	0.982749	0.981523	0.980331	0.979171	0.978044	0.976949	0.975887	0.974858	0.973861	0.972898	0.971966	0.971068	0.970202	0.969369	0.968568	0.9678	0.967065	0.966363	0.965693	0.965056	0.964451	0.96388	0.963341	0.962834	0.96236	0.961919	0.961511	0.961135	0.960792	0.960482	0.960204	0.959959	0.959747	0.959567	0.95942	0.959305	0.959224
	68	0.998479	0.996989	0.99553	0.994101	0.992703	0.991336	0.99	0.988694	0.987419	0.986175	0.984961	0.983778	0.982626	0.981505	0.980414	0.979354	0.978325	0.977326	0.976359	0.975422	0.974515	0.97364	0.972795	0.971981	0.971197	0.970444	0.969722	0.969031	0.968371	0.967741	0.967142	0.966573	0.966036	0.965529	0.965053	0.964607	0.964192	0.963808	0.963455	0.963132	0.96284	0.962579	0.962349	0.962149	0.96198	0.961842	0.961734	0.961658
	69	0.998573	0.997174	0.995805	0.994464	0.993152	0.991869	0.990615	0.989389	0.988193	0.987025	0.985886	0.984776	0.983695	0.982643	0.981619	0.980624	0.979658	0.978721	0.977813	0.976934	0.976083	0.975261	0.974468	0.973704	0.972969	0.972263	0.971585	0.970936	0.970317	0.969725	0.969163	0.96863	0.968125	0.96765	0.967203	0.966785	0.966395	0.966035	0.965703	0.965401	0.965127	0.964882	0.964665	0.964478	0.964319	0.96419	0.964089	0.964017
	70	0.998663	0.997354	0.996071	0.994815	0.993587	0.992385	0.991211	0.990063	0.988942	0.987849	0.986782	0.985743	0.98473	0.983744	0.982786	0.981854	0.98095	0.980072	0.979221	0.978398	0.977601	0.976832	0.976089	0.975374	0.974685	0.974023	0.973389	0.972781	0.972201	0.971647	0.971121	0.970621	0.970149	0.969703	0.969284	0.968893	0.968528	0.968191	0.96788	0.967597	0.96734	0.967111	0.966908	0.966733	0.966584	0.966463	0.966368	0.966301
	71	0.998751	0.997527	0.996329	0.995155	0.994007	0.992884	0.991787	0.990714	0.989667	0.988645	0.987649	0.986677	0.985731	0.98481	0.983914	0.983044	0.982198	0.981378	0.980584	0.979814	0.97907	0.97835	0.977657	0.976988	0.976345	0.975726	0.975133	0.974566	0.974023	0.973506	0.973014	0.972547	0.972105	0.971689	0.971298	0.970932	0.970591	0.970276	0.969986	0.969721	0.969481	0.969267	0.969078	0.968914	0.968775	0.968661	0.968573	0.96851
	72	0.998836	0.997695	0.996577	0.995484	0.994413	0.993367	0.992343	0.991344	0.990368	0.989415	0.988486	0.98758	0.986698	0.98584	0.985004	0.984193	0.983405	0.982641	0.9819	0.981182	0.980488	0.979818	0.979171	0.978548	0.977948	0.977371	0.976819	0.976289	0.975784	0.975302	0.974843	0.974408	0.973996	0.973608	0.973243	0.972902	0.972585	0.972291	0.97202	0.971773	0.97155	0.97135	0.971173	0.97102	0.970891	0.970785	0.970703	0.970644
	73	0.998917	0.997857	0.996818	0.995801	0.994805	0.993832	0.992881	0.991951	0.991043	0.990158	0.989294	0.988451	0.987631	0.986833	0.986056	0.985302	0.984569	0.983858	0.983169	0.982502	0.981857	0.981234	0.980632	0.980053	0.979495	0.978959	0.978445	0.977953	0.977483	0.977034	0.976608	0.976203	0.97582	0.975459	0.97512	0.974803	0.974508	0.974235	0.973983	0.973753	0.973546	0.97336	0.973196	0.973053	0.972933	0.972835	0.972758	0.972704
	74	0.998996	0.998012	0.997049	0.996106	0.995183	0.99428	0.993398	0.992536	0.991695	0.990873	0.990072	0.989291	0.988531	0.98779	0.98707	0.98637	0.985691	0.985032	0.984393	0.983774	0.983176	0.982598	0.98204	0.981503	0.980986	0.980489	0.980012	0.979556	0.97912	0.978704	0.978308	0.977933	0.977578	0.977244	0.976929	0.976635	0.976361	0.976108	0.975875	0.975662	0.975469	0.975296	0.975144	0.975013	0.974901	0.97481	0.974739	0.974688
	75	0.999072	0.998162	0.997272	0.9964	0.995546	0.994712	0.993896	0.993099	0.992321	0.991562	0.990821	0.990099	0.989396	0.988711	0.988046	0.987399	0.986771	0.986161	0.98557	0.984998	0.984445	0.983911	0.983395	0.982898	0.98242	0.981961	0.98152	0.981098	0.980695	0.980311	0.979945	0.979598	0.97927	0.97896	0.97867	0.978398	0.978145	0.97791	0.977695	0.977498	0.97732	0.97716	0.97702	0.976898	0.976795	0.97671	0.976645	0.976598
	76	0.999145	0.998306	0.997486	0.996682	0.995896	0.995127	0.994375	0.99364	0.992923	0.992223	0.991541	0.990875	0.990227	0.989596	0.988983	0.988387	0.987808	0.987246	0.986702	0.986175	0.985665	0.985172	0.984697	0.984239	0.983798	0.983375	0.982969	0.98258	0.982208	0.981854	0.981517	0.981197	0.980895	0.98061	0.980342	0.980091	0.979858	0.979642	0.979443	0.979262	0.979098	0.978951	0.978821	0.978709	0.978614	0.978536	0.978476	0.978432
	77	0.999214	0.998445	0.997691	0.996953	0.99623	0.995524	0.994834	0.994159	0.993501	0.992858	0.992231	0.99162	0.991025	0.990445	0.989882	0.989334	0.988803	0.988287	0.987787	0.987303	0.986835	0.986382	0.985946	0.985525	0.98512	0.984732	0.984359	0.984001	0.98366	0.983335	0.983025	0.982732	0.982454	0.982192	0.981946	0.981716	0.981502	0.981303	0.981121	0.980954	0.980803	0.980668	0.980549	0.980446	0.980359	0.980287	0.980232	0.980192
	78	0.999281	0.998577	0.997887	0.997212	0.996551	0.995905	0.995273	0.994656	0.994053	0.993465	0.992892	0.992333	0.991788	0.991258	0.990743	0.990242	0.989755	0.989283	0.988826	0.988383	0.987954	0.987541	0.987141	0.986756	0.986386	0.98603	0.985689	0.985362	0.98505	0.984752	0.984469	0.984201	0.983947	0.983707	0.983482	0.983271	0.983075	0.982894	0.982727	0.982574	0.982436	0.982313	0.982204	0.98211	0.98203	0.981964	0.981914	0.981877
	79	0.999345	0.998703	0.998075	0.99746	0.996858	0.996269	0.995693	0.995131	0.994582	0.994046	0.993523	0.993014	0.992518	0.992035	0.991565	0.991109	0.990665	0.990235	0.989818	0.989415	0.989025	0.988648	0.988284	0.987933	0.987596	0.987271	0.986961	0.986663	0.986378	0.986107	0.985849	0.985604	0.985373	0.985154	0.984949	0.984758	0.984579	0.984414	0.984261	0.984122	0.983997	0.983884	0.983785	0.983699	0.983626	0.983567	0.98352	0.983487
	80	0.999406	0.998824	0.998254	0.997696	0.99715	0.996616	0.996094	0.995584	0.995086	0.994599	0.994125	0.993663	0.993213	0.992775	0.992349	0.991935	0.991533	0.991143	0.990765	0.990399	0.990045	0.989703	0.989373	0.989055	0.988749	0.988455	0.988173	0.987903	0.987645	0.987399	0.987165	0.986943	0.986733	0.986535	0.986349	0.986175	0.986013	0.985863	0.985725	0.985599	0.985485	0.985383	0.985293	0.985215	0.985149	0.985095	0.985053	0.985023
	81	0.999464	0.998939	0.998424	0.99792	0.997428	0.996946	0.996474	0.996014	0.995565	0.995126	0.994698	0.994281	0.993875	0.99348	0.993095	0.992722	0.992359	0.992007	0.991665	0.991335	0.991016	0.990707	0.990409	0.990122	0.989846	0.98958	0.989326	0.989082	0.988849	0.988627	0.988416	0.988216	0.988026	0.987848	0.98768	0.987523	0.987376	0.987241	0.987116	0.987003	0.9869	0.986808	0.986727	0.986656	0.986597	0.986548	0.98651	0.986483
	82	0.999519	0.999047	0.998586	0.998134	0.997691	0.997259	0.996836	0.996423	0.996019	0.995626	0.995242	0.994867	0.994503	0.994148	0.993803	0.993468	0.993142	0.992826	0.99252	0.992223	0.991936	0.991659	0.991392	0.991134	0.990887	0.990648	0.99042	0.990201	0.989992	0.989793	0.989603	0.989424	0.989253	0.989093	0.988942	0.988801	0.98867	0.988549	0.988437	0.988335	0.988242	0.98816	0.988087	0.988024	0.98797	0.987927	0.987893	0.987868
	83	0.999571	0.99915	0.998738	0.998335	0.997941	0.997555	0.997178	0.996809	0.996449	0.996098	0.995756	0.995422	0.995097	0.99478	0.994472	0.994173	0.993883	0.993601	0.993328	0.993063	0.992808	0.99256	0.992322	0.992092	0.991871	0.991659	0.991455	0.99126	0.991073	0.990896	0.990727	0.990566	0.990414	0.990271	0.990137	0.990011	0.989894	0.989786	0.989686	0.989595	0.989513	0.989439	0.989374	0.989317	0.98927	0.989231	0.9892	0.989179
	84	0.99962	0.999247	0.998882	0.998525	0.998176	0.997834	0.9975	0.997173	0.996855	0.996544	0.99624	0.995945	0.995657	0.995376	0.995104	0.994839	0.994581	0.994332	0.99409	0.993855	0.993629	0.99341	0.993199	0.992995	0.992799	0.992611	0.992431	0.992258	0.992093	0.991935	0.991785	0.991643	0.991509	0.991382	0.991263	0.991152	0.991048	0.990952	0.990864	0.990783	0.99071	0.990645	0.990587	0.990537	0.990495	0.99046	0.990434	0.990414
	85	0.999666	0.999338	0.999018	0.998704	0.998397	0.998096	0.997803	0.997516	0.997236	0.996962	0.996696	0.996436	0.996182	0.995936	0.995696	0.995464	0.995237	0.995018	0.994805	0.994599	0.9944	0.994208	0.994022	0.993843	0.993671	0.993506	0.993347	0.993195	0.99305	0.992912	0.99278	0.992655	0.992537	0.992426	0.992321	0.992223	0.992132	0.992048	0.99197	0.991899	0.991835	0.991778	0.991727	0.991683	0.991646	0.991616	0.991592	0.991575
	86	0.999709	0.999424	0.999144	0.998871	0.998603	0.998342	0.998086	0.997836	0.997592	0.997354	0.997121	0.996895	0.996675	0.99646	0.996251	0.996048	0.995851	0.99566	0.995475	0.995296	0.995122	0.994954	0.994793	0.994637	0.994487	0.994343	0.994205	0.994072	0.993946	0.993825	0.993711	0.993602	0.993499	0.993402	0.993311	0.993226	0.993146	0.993073	0.993005	0.992943	0.992887	0.992837	0.992793	0.992755	0.992723	0.992696	0.992676	0.992661
	87	0.999749	0.999503	0.999262	0.999026	0.998796	0.99857	0.99835	0.998134	0.997924	0.997718	0.997518	0.997323	0.997133	0.996948	0.996768	0.996593	0.996423	0.996258	0.996098	0.995944	0.995794	0.99565	0.99551	0.995376	0.995246	0.995122	0.995003	0.994889	0.99478	0.994676	0.994577	0.994483	0.994395	0.994311	0.994232	0.994159	0.99409	0.994027	0.993969	0.993915	0.993867	0.993824	0.993786	0.993753	0.993725	0.993702	0.993685	0.993672
	88	0.999786	0.999577	0.999371	0.99917	0.998974	0.998782	0.998594	0.99841	0.998231	0.998056	0.997885	0.997719	0.997557	0.997399	0.997246	0.997097	0.996952	0.996812	0.996675	0.996544	0.996416	0.996293	0.996174	0.99606	0.99595	0.995844	0.995742	0.995645	0.995552	0.995464	0.995379	0.995299	0.995224	0.995152	0.995086	0.995023	0.994965	0.994911	0.994861	0.994815	0.994774	0.994738	0.994705	0.994677	0.994653	0.994634	0.994619	0.994608
	89	0.99982	0.999644	0.999472	0.999303	0.999138	0.998976	0.998818	0.998664	0.998513	0.998366	0.998223	0.998083	0.997947	0.997815	0.997686	0.99756	0.997439	0.997321	0.997206	0.997096	0.996989	0.996885	0.996785	0.996689	0.996597	0.996508	0.996422	0.996341	0.996263	0.996188	0.996117	0.99605	0.995987	0.995927	0.99587	0.995818	0.995769	0.995723	0.995682	0.995644	0.995609	0.995578	0.995551	0.995527	0.995507	0.995491	0.995478	0.995469
	90	0.999851	0.999706	0.999563	0.999424	0.999287	0.999154	0.999023	0.998896	0.998771	0.99865	0.998531	0.998416	0.998303	0.998194	0.998087	0.997984	0.997883	0.997786	0.997691	0.9976	0.997511	0.997426	0.997343	0.997264	0.997187	0.997114	0.997043	0.996976	0.996911	0.99685	0.996791	0.996736	0.996683	0.996634	0.996587	0.996544	0.996503	0.996466	0.996431	0.9964	0.996371	0.996346	0.996323	0.996304	0.996287	0.996274	0.996263	0.996256
	91	0.99988	0.999762	0.999646	0.999533	0.999423	0.999315	0.999209	0.999106	0.999005	0.998906	0.99881	0.998717	0.998626	0.998537	0.998451	0.998367	0.998285	0.998206	0.99813	0.998056	0.997984	0.997915	0.997848	0.997784	0.997722	0.997662	0.997605	0.99755	0.997498	0.997448	0.997401	0.997356	0.997313	0.997273	0.997236	0.9972	0.997168	0.997137	0.997109	0.997084	0.997061	0.99704	0.997022	0.997006	0.996993	0.996982	0.996973	0.996967
	92	0.999905	0.999812	0.999721	0.999631	0.999544	0.999459	0.999375	0.999293	0.999214	0.999136	0.99906	0.998986	0.998914	0.998844	0.998776	0.99871	0.998645	0.998583	0.998522	0.998464	0.998407	0.998352	0.9983	0.998249	0.9982	0.998153	0.998108	0.998064	0.998023	0.997984	0.997946	0.997911	0.997877	0.997846	0.997816	0.997788	0.997762	0.997738	0.997716	0.997696	0.997678	0.997661	0.997647	0.997634	0.997624	0.997615	0.997608	0.997604
	93	0.999927	0.999856	0.999786	0.999718	0.999651	0.999585	0.999521	0.999459	0.999398	0.999338	0.99928	0.999224	0.999169	0.999115	0.999063	0.999012	0.998963	0.998915	0.998869	0.998824	0.998781	0.998739	0.998698	0.998659	0.998622	0.998586	0.998551	0.998518	0.998486	0.998456	0.998428	0.9984	0.998375	0.99835	0.998328	0.998306	0.998287	0.998268	0.998251	0.998236	0.998222	0.998209	0.998198	0.998189	0.998181	0.998174	0.998169	0.998165
	94	0.999947	0.999894	0.999843	0.999793	0.999743	0.999695	0.999648	0.999603	0.999558	0.999514	0.999471	0.99943	0.999389	0.99935	0.999311	0.999274	0.999238	0.999203	0.999169	0.999136	0.999104	0.999073	0.999044	0.999015	0.998987	0.998961	0.998936	0.998911	0.998888	0.998866	0.998845	0.998825	0.998806	0.998788	0.998771	0.998756	0.998741	0.998728	0.998715	0.998704	0.998694	0.998684	0.998676	0.998669	0.998663	0.998659	0.998655	0.998652
	95	0.999963	0.999926	0.999891	0.999856	0.999822	0.999788	0.999756	0.999724	0.999693	0.999662	0.999633	0.999604	0.999576	0.999548	0.999522	0.999496	0.999471	0.999446	0.999423	0.9994	0.999378	0.999356	0.999336	0.999316	0.999297	0.999278	0.999261	0.999244	0.999228	0.999212	0.999198	0.999184	0.999171	0.999158	0.999147	0.999136	0.999126	0.999116	0.999108	0.9991	0.999093	0.999086	0.999081	0.999076	0.999072	0.999068	0.999066	0.999064
	96	0.999976	0.999953	0.99993	0.999908	0.999886	0.999865	0.999844	0.999823	0.999803	0.999784	0.999765	0.999747	0.999729	0.999711	0.999694	0.999677	0.999661	0.999646	0.999631	0.999616	0.999602	0.999588	0.999575	0.999562	0.99955	0.999538	0.999527	0.999516	0.999506	0.999496	0.999487	0.999478	0.999469	0.999461	0.999454	0.999447	0.999441	0.999435	0.999429	0.999424	0.999419	0.999415	0.999412	0.999409	0.999406	0.999404	0.999402	0.999401
	97	0.999987	0.999974	0.999961	0.999948	0.999936	0.999924	0.999912	0.999901	0.999889	0.999878	0.999868	0.999857	0.999847	0.999837	0.999828	0.999819	0.999809	0.999801	0.999792	0.999784	0.999776	0.999768	0.999761	0.999754	0.999747	0.99974	0.999734	0.999728	0.999722	0.999716	0.999711	0.999706	0.999701	0.999697	0.999693	0.999689	0.999685	0.999682	0.999679	0.999676	0.999673	0.999671	0.999669	0.999667	0.999666	0.999665	0.999664	0.999663
	98	0.999994	0.999988	0.999983	0.999977	0.999971	0.999966	0.999961	0.999956	0.999951	0.999946	0.999941	0.999937	0.999932	0.999928	0.999923	0.999919	0.999915	0.999911	0.999908	0.999904	0.9999	0.999897	0.999894	0.999891	0.999887	0.999885	0.999882	0.999879	0.999876	0.999874	0.999872	0.999869	0.999867	0.999865	0.999863	0.999862	0.99986	0.999859	0.999857	0.999856	0.999855	0.999854	0.999853	0.999852	0.999851	0.999851	0.999851	0.99985
	99	0.999999	0.999997	0.999996	0.999994	0.999993	0.999992	0.99999	0.999989	0.999988	0.999986	0.999985	0.999984	0.999983	0.999982	0.999981	0.99998	0.999979	0.999978	0.999977	0.999976	0.999975	0.999974	0.999973	0.999973	0.999972	0.999971	0.99997	0.99997	0.999969	0.999968	0.999968	0.999967	0.999967	0.999966	0.999966	0.999965	0.999965	0.999965	0.999964	0.999964	0.999964	0.999963	0.999963	0.999963	0.999963	0.999963	0.999963	0.999963
	100	1	1	1	1	1	1	1	1	1	1	1	1	1	1	1	1	1	1	1	1	1	1	1	1	1	1	1	1	1	1	1	1	1	1	1	1	1	1	1	1	1	1	1	1	1	1	1	1
[truncated: 2 more columns]
