# Supplementary material for: How accurate can genetic predictions be?
Source: BMC Genomics. 2012 Jul 24;13:340. doi: 10.1186/1471-2164-13-340 (PMC3534619; doi:10.1186/1471-2164-13-340)
Supplement: Additional file 2 — Table of maximum sensitivities for each specificity. Rows represent the combination of heritability (H.sq, computed on the observed binary scale) and prevalence (Prev), while columns represent specificities. The elements are the maximal sensitivity in each case. [file 1471-2164-13-340-S2.xls]

## Sheet: max_se
						Specificity
	0.999	0.99	0.95	0.9	0.8	0.7	0.6	0.5	0.4	0.3	0.2	0.1
H.sq=0.05; Prev=0.001	0.25	0.74	1	1	1	1	1	1	1	1	1	1
H.sq=0.05; Prev=0.005	0.13	0.35	0.76	1	1	1	1	1	1	1	1	1
H.sq=0.05; Prev=0.01	0.1	0.26	0.56	0.79	1	1	1	1	1	1	1	1
H.sq=0.05; Prev=0.05	0.07	0.14	0.3	0.43	0.63	0.78	0.91	1	1	1	1	1
H.sq=0.05; Prev=0.1	0.06	0.12	0.24	0.35	0.51	0.65	0.77	0.87	0.96	1	1	1
H.sq=0.05; Prev=0.3	0.07	0.1	0.19	0.28	0.42	0.54	0.64	0.74	0.83	0.91	0.97	1
H.sq=0.1; Prev=0.001	0.37	1	1	1	1	1	1	1	1	1	1	1
H.sq=0.1; Prev=0.005	0.2	0.51	1	1	1	1	1	1	1	1	1	1
H.sq=0.1; Prev=0.01	0.16	0.38	0.79	1	1	1	1	1	1	1	1	1
H.sq=0.1; Prev=0.05	0.12	0.21	0.42	0.58	0.81	0.98	1	1	1	1	1	1
H.sq=0.1; Prev=0.1	0.12	0.18	0.33	0.46	0.65	0.8	0.92	1	1	1	1	1
H.sq=0.1; Prev=0.3	0.14	0.17	0.27	0.36	0.51	0.64	0.75	0.84	0.92	0.98	1	1
H.sq=0.15; Prev=0.001	0.47	1	1	1	1	1	1	1	1	1	1	1
H.sq=0.15; Prev=0.005	0.27	0.63	1	1	1	1	1	1	1	1	1	1
H.sq=0.15; Prev=0.01	0.22	0.48	0.97	1	1	1	1	1	1	1	1	1
H.sq=0.15; Prev=0.05	0.18	0.28	0.51	0.7	0.96	1	1	1	1	1	1	1
H.sq=0.15; Prev=0.1	0.17	0.24	0.41	0.56	0.76	0.92	1	1	1	1	1	1
H.sq=0.15; Prev=0.3	0.21	0.24	0.34	0.44	0.59	0.72	0.82	0.91	0.98	1	1	1
H.sq=0.2; Prev=0.001	0.56	1	1	1	1	1	1	1	1	1	1	1
H.sq=0.2; Prev=0.005	0.33	0.75	1	1	1	1	1	1	1	1	1	1
H.sq=0.2; Prev=0.01	0.28	0.57	1	1	1	1	1	1	1	1	1	1
H.sq=0.2; Prev=0.05	0.23	0.34	0.6	0.8	1	1	1	1	1	1	1	1
H.sq=0.2; Prev=0.1	0.23	0.3	0.48	0.64	0.86	1	1	1	1	1	1	1
H.sq=0.2; Prev=0.3	0.27	0.3	0.4	0.51	0.66	0.79	0.89	0.97	1	1	1	1
H.sq=0.25; Prev=0.001	0.64	1	1	1	1	1	1	1	1	1	1	1
H.sq=0.25; Prev=0.005	0.38	0.85	1	1	1	1	1	1	1	1	1	1
H.sq=0.25; Prev=0.01	0.33	0.65	1	1	1	1	1	1	1	1	1	1
H.sq=0.25; Prev=0.05	0.28	0.4	0.68	0.9	1	1	1	1	1	1	1	1
H.sq=0.25; Prev=0.1	0.28	0.35	0.55	0.71	0.94	1	1	1	1	1	1	1
H.sq=0.25; Prev=0.3	0.33	0.36	0.46	0.57	0.72	0.84	0.94	1	1	1	1	1
H.sq=0.3; Prev=0.001	0.72	1	1	1	1	1	1	1	1	1	1	1
H.sq=0.3; Prev=0.005	0.44	0.94	1	1	1	1	1	1	1	1	1	1
H.sq=0.3; Prev=0.01	0.38	0.72	1	1	1	1	1	1	1	1	1	1
H.sq=0.3; Prev=0.05	0.33	0.45	0.75	0.98	1	1	1	1	1	1	1	1
H.sq=0.3; Prev=0.1	0.33	0.41	0.61	0.78	1	1	1	1	1	1	1	1
H.sq=0.3; Prev=0.3	0.38	0.41	0.52	0.62	0.78	0.9	0.99	1	1	1	1	1
H.sq=0.35; Prev=0.001	0.79	1	1	1	1	1	1	1	1	1	1	1
H.sq=0.35; Prev=0.005	0.49	1	1	1	1	1	1	1	1	1	1	1
H.sq=0.35; Prev=0.01	0.43	0.8	1	1	1	1	1	1	1	1	1	1
H.sq=0.35; Prev=0.05	0.38	0.51	0.82	1	1	1	1	1	1	1	1	1
H.sq=0.35; Prev=0.1	0.38	0.46	0.67	0.85	1	1	1	1	1	1	1	1
H.sq=0.35; Prev=0.3	0.44	0.47	0.57	0.67	0.83	0.95	1	1	1	1	1	1
H.sq=0.4; Prev=0.001	0.86	1	1	1	1	1	1	1	1	1	1	1
H.sq=0.4; Prev=0.005	0.55	1	1	1	1	1	1	1	1	1	1	1
H.sq=0.4; Prev=0.01	0.49	0.87	1	1	1	1	1	1	1	1	1	1
H.sq=0.4; Prev=0.05	0.43	0.56	0.89	1	1	1	1	1	1	1	1	1
H.sq=0.4; Prev=0.1	0.44	0.51	0.73	0.91	1	1	1	1	1	1	1	1
H.sq=0.4; Prev=0.3	0.49	0.52	0.62	0.72	0.88	0.99	1	1	1	1	1	1
H.sq=0.45; Prev=0.001	0.93	1	1	1	1	1	1	1	1	1	1	1
H.sq=0.45; Prev=0.005	0.6	1	1	1	1	1	1	1	1	1	1	1
H.sq=0.45; Prev=0.01	0.54	0.94	1	1	1	1	1	1	1	1	1	1
H.sq=0.45; Prev=0.05	0.48	0.61	0.95	1	1	1	1	1	1	1	1	1
H.sq=0.45; Prev=0.1	0.49	0.56	0.79	0.97	1	1	1	1	1	1	1	1
H.sq=0.45; Prev=0.3	0.54	0.57	0.67	0.77	0.92	1	1	1	1	1	1	1
H.sq=0.5; Prev=0.001	1	1	1	1	1	1	1	1	1	1	1	1
H.sq=0.5; Prev=0.005	0.65	1	1	1	1	1	1	1	1	1	1	1
H.sq=0.5; Prev=0.01	0.59	1	1	1	1	1	1	1	1	1	1	1
H.sq=0.5; Prev=0.05	0.53	0.67	1	1	1	1	1	1	1	1	1	1
H.sq=0.5; Prev=0.1	0.54	0.61	0.84	1	1	1	1	1	1	1	1	1
H.sq=0.5; Prev=0.3	0.59	0.62	0.72	0.82	0.96	1	1	1	1	1	1	1
H.sq=0.55; Prev=0.001	1	1	1	1	1	1	1	1	1	1	1	1
H.sq=0.55; Prev=0.005	0.71	1	1	1	1	1	1	1	1	1	1	1
H.sq=0.55; Prev=0.01	0.64	1	1	1	1	1	1	1	1	1	1	1
H.sq=0.55; Prev=0.05	0.58	0.72	1	1	1	1	1	1	1	1	1	1
H.sq=0.55; Prev=0.1	0.59	0.66	0.89	1	1	1	1	1	1	1	1	1
H.sq=0.55; Prev=0.3	0.64	0.67	0.76	0.86	1	1	1	1	1	1	1	1
H.sq=0.6; Prev=0.001	1	1	1	1	1	1	1	1	1	1	1	1
H.sq=0.6; Prev=0.005	0.76	1	1	1	1	1	1	1	1	1	1	1
H.sq=0.6; Prev=0.01	0.69	1	1	1	1	1	1	1	1	1	1	1
H.sq=0.6; Prev=0.05	0.63	0.77	1	1	1	1	1	1	1	1	1	1
H.sq=0.6; Prev=0.1	0.63	0.71	0.94	1	1	1	1	1	1	1	1	1
H.sq=0.6; Prev=0.3	0.68	0.71	0.81	0.9	1	1	1	1	1	1	1	1
H.sq=0.65; Prev=0.001	1	1	1	1	1	1	1	1	1	1	1	1
H.sq=0.65; Prev=0.005	0.81	1	1	1	1	1	1	1	1	1	1	1
H.sq=0.65; Prev=0.01	0.74	1	1	1	1	1	1	1	1	1	1	1
H.sq=0.65; Prev=0.05	0.68	0.82	1	1	1	1	1	1	1	1	1	1
H.sq=0.65; Prev=0.1	0.68	0.76	0.99	1	1	1	1	1	1	1	1	1
H.sq=0.65; Prev=0.3	0.73	0.75	0.85	0.94	1	1	1	1	1	1	1	1
H.sq=0.7; Prev=0.001	1	1	1	1	1	1	1	1	1	1	1	1
H.sq=0.7; Prev=0.005	0.86	1	1	1	1	1	1	1	1	1	1	1
H.sq=0.7; Prev=0.01	0.79	1	1	1	1	1	1	1	1	1	1	1
H.sq=0.7; Prev=0.05	0.73	0.87	1	1	1	1	1	1	1	1	1	1
H.sq=0.7; Prev=0.1	0.73	0.81	1	1	1	1	1	1	1	1	1	1
H.sq=0.7; Prev=0.3	0.77	0.8	0.89	0.98	1	1	1	1	1	1	1	1
H.sq=0.75; Prev=0.001	1	1	1	1	1	1	1	1	1	1	1	1
H.sq=0.75; Prev=0.005	0.91	1	1	1	1	1	1	1	1	1	1	1
H.sq=0.75; Prev=0.01	0.84	1	1	1	1	1	1	1	1	1	1	1
H.sq=0.75; Prev=0.05	0.78	0.92	1	1	1	1	1	1	1	1	1	1
H.sq=0.75; Prev=0.1	0.78	0.85	1	1	1	1	1	1	1	1	1	1
H.sq=0.75; Prev=0.3	0.81	0.84	0.93	1	1	1	1	1	1	1	1	1
H.sq=0.8; Prev=0.001	1	1	1	1	1	1	1	1	1	1	1	1
H.sq=0.8; Prev=0.005	0.97	1	1	1	1	1	1	1	1	1	1	1
H.sq=0.8; Prev=0.01	0.89	1	1	1	1	1	1	1	1	1	1	1
H.sq=0.8; Prev=0.05	0.83	0.97	1	1	1	1	1	1	1	1	1	1
H.sq=0.8; Prev=0.1	0.83	0.9	1	1	1	1	1	1	1	1	1	1
H.sq=0.8; Prev=0.3	0.85	0.88	0.96	1	1	1	1	1	1	1	1	1
H.sq=0.85; Prev=0.001	1	1	1	1	1	1	1	1	1	1	1	1
H.sq=0.85; Prev=0.005	1	1	1	1	1	1	1	1	1	1	1	1
H.sq=0.85; Prev=0.01	0.94	1	1	1	1	1	1	1	1	1	1	1
H.sq=0.85; Prev=0.05	0.88	1	1	1	1	1	1	1	1	1	1	1
H.sq=0.85; Prev=0.1	0.87	0.95	1	1	1	1	1	1	1	1	1	1
H.sq=0.85; Prev=0.3	0.89	0.91	1	1	1	1	1	1	1	1	1	1
H.sq=0.9; Prev=0.001	1	1	1	1	1	1	1	1	1	1	1	1
H.sq=0.9; Prev=0.005	1	1	1	1	1	1	1	1	1	1	1	1
H.sq=0.9; Prev=0.01	0.99	1	1	1	1	1	1	1	1	1	1	1
H.sq=0.9; Prev=0.05	0.92	1	1	1	1	1	1	1	1	1	1	1
H.sq=0.9; Prev=0.1	0.92	0.99	1	1	1	1	1	1	1	1	1	1
H.sq=0.9; Prev=0.3	0.93	0.95	1	1	1	1	1	1	1	1	1	1
H.sq=0.95; Prev=0.001	1	1	1	1	1	1	1	1	1	1	1	1
H.sq=0.95; Prev=0.005	1	1	1	1	1	1	1	1	1	1	1	1
H.sq=0.95; Prev=0.01	1	1	1	1	1	1	1	1	1	1	1	1
H.sq=0.95; Prev=0.05	0.97	1	1	1	1	1	1	1	1	1	1	1
H.sq=0.95; Prev=0.1	0.96	1	1	1	1	1	1	1	1	1	1	1
H.sq=0.95; Prev=0.3	0.97	0.99	1	1	1	1	1	1	1	1	1	1
