# Supplementary material for: How accurate can genetic predictions be?
Source: BMC Genomics. 2012 Jul 24;13:340. doi: 10.1186/1471-2164-13-340 (PMC3534619; doi:10.1186/1471-2164-13-340)
Supplement: Additional file 3 — Archive containing instructions (readme.txt) and computer code (maxAcc.r) to implement our algorithms. The code is written in the free statistical language and environment R (http://www.r-project.org), relies on free R optimization packages, and is copyrighted by the permissive MIT license (http://www.opensource.org/licenses/mit-license.html). Updated versions are freely available for download at: http://code.google.com/p/max-accuracy-genetic-pred/. [file 1471-2164-13-340-S3.zip]

Archive with 2 entries (2 files):
- maxAcc.r
- readme.txt
