# Supplementary material for: How accurate can genetic predictions be?
Source: BMC Genomics. 2012 Jul 24;13:340. doi: 10.1186/1471-2164-13-340 (PMC3534619; doi:10.1186/1471-2164-13-340)
Supplement: Additional file 3 — Archive containing instructions (readme.txt) and computer code (maxAcc.r) to implement our algorithms. The code is written in the free statistical language and environment R (http://www.r-project.org), relies on free R optimization packages, and is copyrighted by the permissive MIT license (http://www.opensource.org/licenses/mit-license.html). Updated versions are freely available for download at: http://code.google.com/p/max-accuracy-genetic-pred/. [file 1471-2164-13-340-S3.zip › readme.txt]

To use the algorithms described in 'How accurate can genetic predictions be?', follow these 3 steps.

1. If needed, download and install the free statistical software R, which is available from 
http://www.r-project.org. 

2. Read in the file 'maxAcc.r'. This can be done by copying-and-pasting the contents of the file 
into R, or by using the R ‘source’ function. For example, if 'maxAcc.r' resides at 'Z:\maxAUC' on a 
Windows machine, call:

#### R code ####
source('Z:/maxAUC/maxAcc.r')
#### end R code ####

(Note the use of forward- vs. back-shlashes when using Windows.) If you have not installed the
solvers, then you can do so using 'Install package(s)...' in R's Packages menu or the R function
'install.packages'.

3. Call the functions: maxAUC, optSe, and/or optSp.

* maxAUC returns the maximal AUC given:
k=prevalence
pve=proportion of variance explained (e.g. heritability)
n.bins=number of bins (default: 100)

* optSe returns the optimal (maximal or minimal) sensitivity given:
k=prevalence
pve=proportion of variance explained (e.g. heritability)
sp=specificity
n.bins=number of bins (default: 1000)
direction="max" or "min" (default: "max")
thresh.vector=vector of thresholds in terms of bins (default: integer sequence from 1 to n.bins by 10)

* optSp returns the optimal (maximal or minimal) specificity given:
k=prevalence
pve=proportion of variance explained (e.g. heritability)
se=sensitivity
n.bins=number of bins (default: 1000)
direction="max" or "min" (default: "max")
thresh.vector=vector of thresholds in terms of bins (default: integer sequence from 1 to n.bins by 10)

PARAMETERS
k=prevalence. 0<=k<=1.
pve=proportion of variance explained (e.g. heritability). 0<=pve<=1.
se=sensitivity. 0<=se<=1.
sp=specificity.  0<=sp<=1.
n.bins=number of bins. Positive integer corresponding to ‘b’ in Detailed methods.
direction="max" or "min". Maximize or minimize sensitivity or specificity.
thresh.vector=vector of thresholds in terms of bins (default: integer sequence from 1 to n.bins by
10). This corresponds to ‘t’ in Detailed methods; people whose risk is >= threshold/n.bins test
positive. Thresholds should be positive integers <= n.bins.

EXAMPLES
Two examples follow. The commented-out numbers on the right-hand side are the numerical results I
got when using:
R version 2.12.1 (2010-12-16)
Platform: i386-pc-mingw32/i386 (32-bit)
lpSolve_5.6.5
quadprog_1.5-4

#### R code ####
# breast cancer
k <- 0.04; pve <- 0.11; sp <- 0.99; se <- 0.2429554
maxAUC(k=k, pve=pve) #0.8935785
optSe(k=k, pve=pve, sp=sp) #0.2429554
optSp(k=k, pve=pve, se=se) #0.99

# T2D
k <- 0.13; pve <- 0.26; sp <- 0.99; se <- 0.3553533
maxAUC(k=k, pve=pve) #0.8882527
optSe(k=k, pve=pve, sp=sp) #0.3553533
optSp(k=k, pve=pve, se=se) #0.99
####  end R code ####

If you experience any errors, please email me (JMD).
